# Supplementary material for: IL-33 induces thymic involution-associated naive T cell aging and impairs host control of severe infection
Source: Nat Commun. 2022 Nov 12;13:6881. doi: 10.1038/s41467-022-34660-4 (PMC9653498; doi:10.1038/s41467-022-34660-4)
Supplement: Supplementary file 4 — Source Data [file 41467_2022_34660_MOESM4_ESM.xlsx]

## Sheet: Figure 1e
Ccl1					Ccl3
Uninfected	Infected				Uninfected	Infected
1.03168	2.37019				0.762247	14.5539
1.39959	2.80889				1.27751	12.6699
0.203063	3.10588				1.02692	10.5439
Data analyzed by Unpaired t-test (two-tailed) p=0.0104					Data analyzed by Unpaired t-test (two-tailed) p=0.0006
Il6					Ccl2
Uninfected	Infected				Uninfected	Infected
0.74829	44.0683				1.38032	17.4481
0.970412	41.5469				1.13288	16.3929
1.37713	22.0342				0.639493	13.9288
Data analyzed by Unpaired t-test (two-tailed) p=0.0075					Data analyzed by Unpaired t-test (two-tailed) p=0.0002
Tnf					Csf1
Uninfected	Infected				Uninfected	Infected
0.786399	1.58374				0.605417	4.04461
1.17555	1.57826				1.3113	3.70892
1.08172	1.24689				1.25788	5.10178
Data analyzed by Unpaired t-test (two-tailed) p=0.0481					Data analyzed by Unpaired t-test (two-tailed) p=0.0025
Gzmb					Gzmk
Uninfected	Infected				Uninfected	Infected
0.818469	3.69609				0.496891	4.24569
1.20664	3.70892				1.30676	5.70015
1.01115	4.05865				1.53794	4.69459
Data analyzed by Unpaired t-test (two-tailed) p<0.0001					Data analyzed by Unpaired t-test (two-tailed)p=0.0021

## Sheet: Figure 1f
FPKM value of Foxo1
Uninfected	Infected
93.46	4.5
82.81	3.17
88.2	3.45
Data analyzed by Unpaired t-test (two-tailed) p<0.0001

## Sheet: Figure 1g
WB-Foxo1
Uninfected	Infected
1.19713	0.114317
1.33245	0.120348
1.39242	0.1084
Data analyzed by Unpaired t-test (two-tailed) p<0.0001

## Sheet: Figure 1h
FPKM value of Cd5
Uninfected	Infected
179.69	7.01
194.97	5.66
185.32	6.39
Data analyzed by Unpaired t-test (two-tailed) p<0.0001

## Sheet: Figure 1j
MFI of CD5 on naïve CD4+T cells
Spleen							Blood
Uninfected	Infected						Uninfected	Infected
10.8	5.92						13.39	8.12
10.13	6.41						12.33	7.76
10.46	5.81						13.73	7.04
10.17	5.78						12.71	6.96
13.09	10.2						16.62	9.82
14.05	9.96						16.55	10.77
14.17	9.07						17.01	10.02
Data analyzed by Unpaired t-test (two-tailed) p=0.0016							Data analyzed by Unpaired t-test (two-tailed) p<0.0001

## Sheet: Figure 1l
Proliferative cells (%)
72h
Uninfected	Infected
65.6	9.5
66	7.77
65.5	8.94
65.7	4.35
Data analyzed by Unpaired t-test (two-tailed) p<0.0001
96h
Uninfected	Infected
72	26.7
70.1	19.3
72.7	28.4
Data analyzed by Unpaired t-test (two-tailed) p<0.0001

## Sheet: Figure 2b
Weight(x10-2)
	Uninfected					Infected
	1	2	3	4		1	2	3	4
3w	3.12	3.24	2.79	2.87		3.48	3.57	3	3.78
4w	3.95	3.33	3.75	3.74		3.21	3.3	3.23	4.18
5w	2.15	2.77	3.42	3.92		2.93	3.01	2.82	2.46
6w	2.2	2.46	1.96	2.72		0.71	1.18	1.34	1.6
7w	2.25	3.16	3.76	3.15		0.82	1.13	0.39	0.81
8w	2.72	3.08	2.45	2.09		1.21	0.53	0.28	0.36
Two-way ANOVA with Tukey's multiple comparisons
Uninfected 6w and Infected 6w p=0.0265
Uninfected 7w and Infected 7w p<0.0001
Uninfected 8w and Infected 8w p<0.0001

## Sheet: Figure 2c
Cells(x106)
	Uninfected					Infected
	1	2	3	4		1	2	3	4
3w	62	64	62	68		76	64	62	88
4w	68	54	70	58		52	56	56	84
5w	36	40	64	82		54	58	56	40
6w	34	38	42	56		1.05	10.5	10	13.5
7w	42	56	70	83		3.3	8	1.1	1.2
8w	54	71	53	40		9.6	2.7	0.5	0.15
Two-way ANOVA with Tukey's multiple comparisons
Uninfected 6w and Infected 6w p=0.0091
Uninfected 7w and Infected 7w p<0.0001
Uninfected 8w and Infected 8w p<0.0001

## Sheet: Figure 2f
Proliferative cells (%)
Uninfected	Infected 5w	Infected 6w	Infected 8w
62.5	62	46.9	3.17
65.9	63.4	46	8.02
65.9	69.9	46.5	8.41
65.3	67.9	45.3	9.17
64.3	69.3	48.3	12.2
64.5	60.2	50.2	14.3
65.1	61.8	47.4	13.7
64.6		46.9	12.1
One-way ANOVA with Tukey's multiple comparisons
Uninfected and Infected 5w p=0.9995
Infected 5w and Infected 6w p<0.0001
Infected 6w and Infected 8w p<0.0001

## Sheet: Figures 2h
Weight(x10-2g)
Uninfected	Uninfected+Veh	Uninfected+PZQ	Infected	Infected+Veh	Infected+PZQ
4.16	4.26	3.71	0.79	0.46	4.08
3.05	3.13	3.86	0.97	1.12	3.15
3.65	3.26	3.33	0.45	0.48	3.14
3.7	3.34	3.09	0.1	0.41	3.97
3.01	3.68	2.95	0.26	0.21	2.91
3.1	2.95	3.14	0.33	1.24	3.74
3.47	3.41	2.96	0.25
One-way ANOVA with Tukey's multiple comparisons
Uninfected+Veh and Infected+Veh p<0.0001
Infected+Veh and Infected+PZQ p<0.0001

[truncated: 94 more sheets: Figure 2i, Figure 2l, Figure 3a, Figure 3c, Figure 3d, Figure 3g, Figure 3h, Figure 3k , Figure 3l, Figure 3o, Figure 3q, Figure 4b, Figure 4d, Figure 4f, Figure 4g, Figure 4i, Figure 4j, Figure 4l, Figure 4n, Figure 4o …]
